# Supplementary material for: Genetic and Metabolomic Dissection of the Ergothioneine and Selenoneine Biosynthetic Pathway in the Fission Yeast, S. pombe, and Construction of an Overproduction System
Source: PLoS One. 2014 May 14;9(5):e97774. doi: 10.1371/journal.pone.0097774 (PMC4020840; doi:10.1371/journal.pone.0097774)
Supplement: Table S1 — Locations and amino acid sequences of conserved protein domains shown in Figure 1B and Figure S1. (XLSX) [file pone.0097774.s012.xlsx]

## Sheet: S. pombe Egt1 comparison
Supplemental Table S1. Locations and amino acid sequences of conserved protein domains shown in Figure 1B and Supplementary Figure S1.
Species	Locus name	Gene name	NCBI Accession #	Annotation using NCBI Conserved Domains Database (CDD)1				Amino acid sequence	% identity2
				Domain	Start	End	Length
S. pombe	SPBC1604.01	Egt1	CAA22334	Whole protein	1	773	773	MTEIENIGALEVLFSPESIEQSLKRCQLPSTLLYDEKGLRLFDEITNLKEYYLYESELDILKKFSDSIANQLLSPDLPNTVIELGCGNMRKTKLLLDAFEKKGCDVHFYALDLNEAELQKGLQELRQTTNYQHVKVSGICGCFERLLQCLDRFRSEPNSRISMLYLGASIGNFDRKSAASFLRSFASRLNIHDNLLISFDHRNKAELVQLAYDDPYRITEKFEKNILASVNAVFGENLFDENDWEYKSVYDEDLGVHRAYLQAKNEVTVIKGPMFFQFKPSHLILIEESWKNSDQECRQIIEKGDFKLVSKYESTIADYSTYVITKQFPAMLQLPLQPCPSLAEWDALRKVWLFITNKLLNKDNMYTAWIPLRHPPIFYIGHVPVFNDIYLTKIVKNKA…
				Methyltransferase	16	322	307	PESIEQSLKRCQLPSTLLYDEKGLRLFDEITNLKEYYLYESELDILKKFSDSIANQLLSPDLPNTVIELGCGNMRKTKLLLDAFEKKGCDVHFYALDLNEAELQKGLQELRQTTNYQHVKVSGICGCFERLLQCLDRFRSEPNSRISMLYLGASIGNFDRKSAASFLRSFASRLNIHDNLLISFDHRNKAELVQLAYDDPYRITEKFEKNILASVNAVFGENLFDENDWEYKSVYDEDLGVHRAYLQAKNEVTVIKGPMFFQFKPSHLILIEESWKNSDQECRQIIEKGDFKLVSKYESTIADYSTY
				DUF2260	198	323	126	SFDHRNKAELVQLAYDDPYRITEKFEKNILASVNAVFGENLFDENDWEYKSVYDEDLGVHRAYLQAKNEVTVIKGPMFFQFKPSHLILIEESWKNSDQECRQIIEKGDFKLVSKYESTIADYSTYV
				DinB_23	347	483	137	ALRKVWLFITNKLLNKDNMYTAWIPLRHPPIFYIGHVPVFNDIYLTKIVKNKATANKKHFWEWFQRGIDPDIEDPSKCHWHSEVPESWPSPDQLREYEKESWEYHIVKLCKAMDELSTSEKRILWLCYEHVAMHVET
				HX3HXE motif	476	482	7	HVAMHVE
				FGE-sulfatase	560	772	213	FAWDNEKPMRKKLVSSFSIANRPISNGEYLDFINKKSKTERVYPKQWAEIDGTLYIRTMYGLLPLDDYLGWPVMTSYDDLNNYASSQGCRLPTEDELNCFYDRVLERTDEPYVSTEGKATGFQQLHPLALSDNSSNQIFTGAWEWTSTVLEKHEDFEPEELYPDYTRDFFDGKHNVVLGGSFATATRISNRRSFRNFYQAGYKYAWIGARLVK
S. japonicus	SJAG_00832		EEB05804	Whole protein	1	758	758	MMAESIIDIGATADIFSAQSVSANLKQSRLSSSLLYDETGLQLFGQITQEDEYYPFRLEMQLLQKHADWIAEHVRSKTSTTIILELGCGSMRKTKVLLDAFENTCSPVHYYALDLNRKELQNSLNTLEASTSYRNVKISGICGCFKHALSYLPILRSSPNSKFVLTYLGSSIGNFSREESATFLQAFSSKLKPDDQIIVSFDHRHEKETIISAYNDKHHITEKFELNILNHVNHIFGARLFHLDDWRYQGEYDEHTGVHKAFLISKRPVTIPELQLSFPQNHKLLCEESWKSSSEEANKILHNGGFFTEAELKSNHGFSLFIASVPTFDVSRNPETPCPTLEEWTQIRLAWLYLVFKLYPRDLYFTELIPVRHPFIFYIGHVPAFNDIYLARLTDGKPT…	0.502
				Methyltransferase	6	311	306	IIDIGATADIFSAQSVSANLKQSRLSSSLLYDETGLQLFGQITQEDEYYPFRLEMQLLQKHADWIAEHVRSKTSTTIILELGCGSMRKTKVLLDAFENTCSPVHYYALDLNRKELQNSLNTLEASTSYRNVKISGICGCFKHALSYLPILRSSPNSKFVLTYLGSSIGNFSREESATFLQAFSSKLKPDDQIIVSFDHRHEKETIISAYNDKHHITEKFELNILNHVNHIFGARLFHLDDWRYQGEYDEHTGVHKAFLISKRPVTIPELQLSFPQNHKLLCEESWKSSSEEANKILHNGGFFTEAE	0.4762
				DUF2260	200	321	122	SFDHRHEKETIISAYNDKHHITEKFELNILNHVNHIFGARLFHLDDWRYQGEYDEHTGVHKAFLISKRPVTIPELQLSFPQNHKLLCEESWKSSSEEANKILHNGGFFTEAELKSNHGFSLF	0.4344
				DinB_2	355	480	126	VFKLYPRDLYFTELIPVRHPFIFYIGHVPAFNDIYLARLTDGKPTLGRKDYWDWFQRGIDPDLDNTKKCHWHSQPPEKWPSVEEVNEYERNVWSRLVSIYKQGEMSANMQRAMWMIYEHTAMHLET	0.5
				HX3HXE motif	473	479	7	HTAMHLE
				FGE-sulfatase	510	752	243	PTWVRVPESFITMGIPTTADGKETFYYGWDNEKPERQVSVRCFEIANRPISNGEYLSFLKETTQSKEEFEAAIPKTWLLKDEMLFAKSMYGPLPIEHVLGWPVATSYDELKQYANAKGCRLPTDYELRAFYDHVLKPNEETYVDTAGYATAFQQWYPKSLQDEEKPQIYTGLWEWTSTVLKEDLDFTPEELYPDYTRDFFDGKHNVVMGGSFTTVARIANRRSFRNFYQRKYPYAWIGARLVK	0.6244
N. crassa	NCU04343	NcEgt-1	EAA27088	Whole protein	1	876	876	MPSAESMTPSSALGQLKATGQHVLSKLQQQTSNADIIDIRRVAVEINLKTEITSMFRPKDGPRQLPTLLLYNERGLQLFERITYLEEYYLTNDEIKILTKHATEMASFIPSGAMIIELGSGNLRKVNLLLEALDNAGKAIDYYALDLSREELERTLAQVPSYKHVKCHGLLGTYDDGRDWLKAPENINKQKCILHLGSSIGNFNRSDAATFLKGFTDVLGPNDKMLIGVDACNDPARVYHAYNDKVGITHEFILNGLRNANEIIGETAFIEGDWRVIGEYVYDEEGGRHQAFYAPTRDTMVMGELIRSHDRIQIEQSLKYSKEESERLWSTAGLEQVSEWTYGNEYGLHLLAKSRMSFSLIPSVYARSALPTLDDWEALWATWDVVTRQMLPQEELLEK…	0.3777
				Methyltransferase	36	350	315	IIDIRRVAVEINLKTEITSMFRPKDGPRQLPTLLLYNERGLQLFERITYLEEYYLTNDEIKILTKHATEMASFIPSGAMIIELGSGNLRKVNLLLEALDNAGKAIDYYALDLSREELERTLAQVPSYKHVKCHGLLGTYDDGRDWLKAPENINKQKCILHLGSSIGNFNRSDAATFLKGFTDVLGPNDKMLIGVDACNDPARVYHAYNDKVGITHEFILNGLRNANEIIGETAFIEGDWRVIGEYVYDEEGGRHQAFYAPTRDTMVMGELIRSHDRIQIEQSLKYSKEESERLWSTAGLEQVSEWTYGNEYGLHL	0.3695
				DUF2260	228	350	123	GVDACNDPARVYHAYNDKVGITHEFILNGLRNANEIIGETAFIEGDWRVIGEYVYDEEGGRHQAFYAPTRDTMVMGELIRSHDRIQIEQSLKYSKEESERLWSTAGLEQVSEWTYGNEYGLHL	0.3058
				DinB_2	378	514	137	ALWATWDVVTRQMLPQEELLEKPIKLRNACIFYLGHIPTFLDIQLTKTTKQAPSEPAHFCKIFERGIDPDVDNPELCHAHSEIPDEWPPVEEILTYQETVRSRLRGLYAHGIANIPRNVGRAIWVGFEHELMHIETL	0.3603
				HX3HXE motif	506	512	7	HELMHIE
				FGE-sulfatase (1)4	573	699	127	NKHYGWDNEKPPRRVQVAAFQAQGRPITNEEYAQYLLEKNIDKLPASWARLDNENISNGTTNSVSGHHSNRTSKQQLPSSFLEKTAVRTVYGLVPLKHALDWPVFASYDELAGCAAYMGGRIPTFEE	0.4316
				FGE-sulfatase (2)5	775	874	100	ANVGFHNWHPMPITSKGNTLVGQGELGGVWEWTSSVLRKWEGFEPMELYPGYTADFFDEKHNIVLGGSWATHPRIAGRKSFVNWYQRNYPYAWVGARVVR	0.5699
M. smegmatis	MSMEG_6247	EgtD	ABK75457	Whole protein	1	321	321	MTLSLANYLAADSAAEALRRDVRAGLTAAPKSLPPKWFYDAVGSDLFDQITRLPEYYPTRTEAQILRTRSAEIIAAAGADTLVELGSGTSEKTRMLLDAMRDAELLRRFIPFDVDAGVLRSAGAAIGAEYPGIEIDAVCGDFEEHLGKIPHVGRRLVVFLGSTIGNLTPAPRAEFLSTLADTLQPGDSLLLGTDLVKDTGRLVRAYDDAAGVTAAFNRNVLAVVNRELSADFDLDAFEHVAKWNSDEERIEMWLRARTAQHVRVAALDLEVDFAAGEEMLTEVSCKFRPENVVAELAEAGLRQTHWWTDPAGDFGLSLAVR
				Methyltransferase	18	318	301	LRRDVRAGLTAAPKSLPPKWFYDAVGSDLFDQITRLPEYYPTRTEAQILRTRSAEIIAAAGADTLVELGSGTSEKTRMLLDAMRDAELLRRFIPFDVDAGVLRSAGAAIGAEYPGIEIDAVCGDFEEHLGKIPHVGRRLVVFLGSTIGNLTPAPRAEFLSTLADTLQPGDSLLLGTDLVKDTGRLVRAYDDAAGVTAAFNRNVLAVVNRELSADFDLDAFEHVAKWNSDEERIEMWLRARTAQHVRVAALDLEVDFAAGEEMLTEVSCKFRPENVVAELAEAGLRQTHWWTDPAGDFGLSL	0.2847
				DUF2260	192	318	127	GTDLVKDTGRLVRAYDDAAGVTAAFNRNVLAVVNRELSADFDLDAFEHVAKWNSDEERIEMWLRARTAQHVRVAALDLEVDFAAGEEMLTEVSCKFRPENVVAELAEAGLRQTHWWTDPAGDFGLSL	0.2621
		EgtB	ABK70251	Whole protein	1	428	428	MIARETLADELALARERTLRLVEFDDAELHRQYNPLMSPLVWDLAHIGQQEELWLLRDGNPDRPGMLAPEVDRLYDAFEHSRASRVNLPLLPPSDARAYCATVRAKALDTLDTLPEDDPGFRFALVISHENQHDETMLQALNLREGPPLLDTGIPLPAGRPGVAGTSVLVPGGPFVLGVDALTEPHSLDNERPAHVVDIPSFRIGRVPVTNAEWREFIDDGGYDQPRWWSPRGWAHRQEAGLVAPQFWNPDGTRTRFGHIEEIPGDEPVQHVTFFEAEAYAAWAGARLPTEIEWEKACAWDPVAGARRRFPWGSAQPSAALANLGGDARRPAPVGAYPAGASAYGAEQMLGDVWEWTSSPLRPWPGFTPMIYERYSTPFFEGTTSGDYRVLRGGSWAVA…
				DinB_2	24	137	114	FDDAELHRQYNPLMSPLVWDLAHIGQQEELWLLRDGNPDRPGMLAPEVDRLYDAFEHSRASRVNLPLLPPSDARAYCATVRAKALDTLDTLPEDDPGFRFALVISHENQHDETM	0.2
				HX3HXE motif	129	135	7	HENQHDE
				FGE-sulfatase	183	426	244	TEPHSLDNERPAHVVDIPSFRIGRVPVTNAEWREFIDDGGYDQPRWWSPRGWAHRQEAGLVAPQFWNPDGTRTRFGHIEEIPGDEPVQHVTFFEAEAYAAWAGARLPTEIEWEKACAWDPVAGARRRFPWGSAQPSAALANLGGDARRPAPVGAYPAGASAYGAEQMLGDVWEWTSSPLRPWPGFTPMIYERYSTPFFEGTTSGDYRVLRGGSWAVAPGILRPSFRNWDHPIRRQIFSGVRLAW	0.3284
1 http://www.ncbi.nlm.nih.gov/cdd/
2 % identity calculated by comparison to corresponding sequence in S. pombe Egt1 using the Clustal-Omega algorithm (http://www.ebi.ac.uk/Tools/msa/clustalo/) with default parameters
3 Domain not annotated in CDD, found by homology to N. crassa DinB_2
4 Homologous to S. pombe Egt1 region 559…655
5 Homologous to S. pombe Egt1 region 680…772
