# Supplementary material for: Genetic and Metabolomic Dissection of the Ergothioneine and Selenoneine Biosynthetic Pathway in the Fission Yeast, S. pombe, and Construction of an Overproduction System
Source: PLoS One. 2014 May 14;9(5):e97774. doi: 10.1371/journal.pone.0097774 (PMC4020840; doi:10.1371/journal.pone.0097774)
Supplement: Table S2 — Locations and amino acid sequences of conserved protein domains shown in Figure 1C and Figure S2. (XLSX) [file pone.0097774.s013.xlsx]

## Sheet: M. smegmatis EgtE homologs
Supplemental Table S2. Locations and amino acid sequences of conserved protein domains shown in Figure 1C and Supplementary Figure S2.
Species	Locus name	Gene name	NCBI Accession #	Annotation using NCBI Conserved Domains Database (CDD)1				Amino acid sequence	% identity2
				Domain	Start	End	Length
M. smegmatis	MSMEG_6246	EgtE	ABK70212	Whole protein	1	371	371	MMLAQQWRDARPKVAGLHLDSGACSRQSFAVIDATTAHARHEAEVGGYVAAEAATPALDAGRAAVASLIGFAASDVVYTSGSNHAIDLLLSSWPGKRTLACLPGEYGPNLSAMAANGFQVRALPVDDDGRVLVDEASHELSAHPVALVHLTALASHRGIAQPAAELVEACHNAGIPVVIDAAQALGHLDCNVGADAVYSSSRKWLAGPRGVGVLAVRPELAERLQPRIPPSDWPIPMSVLEKLELGEHNAAARVGFSVAVGEHLAAGPTAVRERLAEVGRLSRQVLAEVDGWRVVEPVDQPTAITTLESTDGADPASVRSWLIAERGIVTTACELARAPFEMRTPVLRISPHVDVTVDELEQFAAALREAP
				Cysteine desulfurase	18	370	353	HLDSGACSRQSFAVIDATTAHARHEAEVGGYVAAEAATPALDAGRAAVASLIGFAASDVVYTSGSNHAIDLLLSSWPGKRTLACLPGEYGPNLSAMAANGFQVRALPVDDDGRVLVDEASHELSAHPVALVHLTALASHRGIAQPAAELVEACHNAGIPVVIDAAQALGHLDCNVGADAVYSSSRKWLAGPRGVGVLAVRPELAERLQPRIPPSDWPIPMSVLEKLELGEHNAAARVGFSVAVGEHLAAGPTAVRERLAEVGRLSRQVLAEVDGWRVVEPVDQPTAITTLESTDGADPASVRSWLIAERGIVTTACELARAPFEMRTPVLRISPHVDVTVDELEQFAAALREA
				Catalytic residue	203	203	1	K
S. pombe	SPBC21D10.11c	Nfs1	CAA20767	Whole protein	1	501	501	MSKMGSLMLSRARCLLELRSALFFVKRESQDINNVRQSLGVYGRSFMTSSRMDKPSMSNKPREQMYGLGNMTAVQEPIPENSLKTVTLDQAQTAASTVTGLHPIYMDFQATSPLDYRVLDSMLPFFTGIYGNPHSRTHAYGWEAEKAVENARQEIASVINADPREIIFTSGATESNNAILKGVARFYKSRKKHLVSVQTEHKCVLDSLRALQEEGFEVTFLPVQTNGLINLDELRDAIRPDTVCVSVMAVNNEIGVCQPLEEIGKICRQKKVFFHSDAAQGYGKIDIDVNRMNIDLMSISAHKIYGPKGIGAAYVRRRPRVRLEPLISGGGQERGLRSGTLAPSQVVGFGTAARICKEEMKYDYAHISKLSQRLIDGLLAIPYTSLNGDPKSRYPGCVN…	0.2323
				Cysteine desulfurase	103	501	399	PIYMDFQATSPLDYRVLDSMLPFFTGIYGNPHSRTHAYGWEAEKAVENARQEIASVINADPREIIFTSGATESNNAILKGVARFYKSRKKHLVSVQTEHKCVLDSLRALQEEGFEVTFLPVQTNGLINLDELRDAIRPDTVCVSVMAVNNEIGVCQPLEEIGKICRQKKVFFHSDAAQGYGKIDIDVNRMNIDLMSISAHKIYGPKGIGAAYVRRRPRVRLEPLISGGGQERGLRSGTLAPSQVVGFGTAARICKEEMKYDYAHISKLSQRLIDGLLAIPYTSLNGDPKSRYPGCVNISFNYVEGESLLMGLKNIALSSGSACTSASLEPSYVLRAIGQSDENAHSSIRFGIGRFTTEAEIDYAIENVSRQVSFLRNMSPLWDLVQEGVDLSTIEWSQH	0.2269
				Catalytic residue	303	303	1	K
	SPBC660.12c	Egt2	CAA22532	Whole protein	1	392	392	MAENNVYGHEMKKHFMLDPDYVNVNNGSCGTESLAVYNKHVQLLKEAQSKPDFMCNAYMPMYMEATRNEVAKLIGADSSNIVFCNSATDGISTVLLTFPWEQNDEILMLNVAYPTCTYAADFAKNQHNLRLDVIDVGVEIDEDLFLKEVEQRFLQSKPRAFICDILSSMPVILFPWEKVVKLCKKYNIVSIIDGAHAIGHIPMNLANVDPDFLFTNAHKWLNSPAACTVLYVSAKNHNLIEALPLSYGYGLREKESIAVDTLTNRFVNSFKQDLPKFIAVGEAIKFRKSIGGEEKIQQYCHEIALKGAEIISKELGTSFIKPPYPVAMVNVEVPLRNIPSIETQKVFWPKYNTFLRFMEFKGKFYTRLSGAVYLEESDFYYIAKVIKDFCSL	0.2154
				Cysteine desulfurase	23	390	368	NVNNGSCGTESLAVYNKHVQLLKEAQSKPDFMCNAYMPMYMEATRNEVAKLIGADSSNIVFCNSATDGISTVLLTFPWEQNDEILMLNVAYPTCTYAADFAKNQHNLRLDVIDVGVEIDEDLFLKEVEQRFLQSKPRAFICDILSSMPVILFPWEKVVKLCKKYNIVSIIDGAHAIGHIPMNLANVDPDFLFTNAHKWLNSPAACTVLYVSAKNHNLIEALPLSYGYGLREKESIAVDTLTNRFVNSFKQDLPKFIAVGEAIKFRKSIGGEEKIQQYCHEIALKGAEIISKELGTSFIKPPYPVAMVNVEVPLRNIPSIETQKVFWPKYNTFLRFMEFKGKFYTRLSGAVYLEESDFYYIAKVIKDFC	0.219
				Catalytic residue	219	219	1	K
	SPAC11D3.10		CAA92311	Whole protein	1	434	434	MNALAKIKAFRSYVPLLQGNTKTIYLNQSFQAPMNMLVSTALQGYINEGLYNPHPKPMWKERTEETRSLLAKLLNASTKDSITFTRDTTEGLNLFQRSLKWKPGDNVVILDNEHPNQGFGWIALQNDGLEVRLVPNEGQYHANASTFAPYVDSRTKAIGLSSVMFHSGQKNDVKDIANAFRPKGIHVLADLTQQVGLSKIDVQDLNVSACAFSCHKGLGCPTGLGVLYVSPLAISELRSTPPFVGGGAVEDFKEDLKLKLNAKYHQSALRYEHTNNAYMLITALRAYLKFLLKVGISNVERYLQGLGKDLIKELESLNVSVIGYKDFDKHSSHSYVLKILNPEWFDFLRQQGVCVSRFESGIRVSFGLYNTSKDIIKFISVIRKGLALNIPLNIRPPQR…	0.196
				Cysteine desulfurase	1	388	388	MNALAKIKAFRSYVPLLQGNTKTIYLNQSFQAPMNMLVSTALQGYINEGLYNPHPKPMWKERTEETRSLLAKLLNASTKDSITFTRDTTEGLNLFQRSLKWKPGDNVVILDNEHPNQGFGWIALQNDGLEVRLVPNEGQYHANASTFAPYVDSRTKAIGLSSVMFHSGQKNDVKDIANAFRPKGIHVLADLTQQVGLSKIDVQDLNVSACAFSCHKGLGCPTGLGVLYVSPLAISELRSTPPFVGGGAVEDFKEDLKLKLNAKYHQSALRYEHTNNAYMLITALRAYLKFLLKVGISNVERYLQGLGKDLIKELESLNVSVIGYKDFDKHSSHSYVLKILNPEWFDFLRQQGVCVSRFESGIRVSFGLYNTSKDIIKFISVIRKGLAL	0.2055
				Catalytic residue	216	216	1	K
	SPCC777.03c		CAA20707	Whole protein	1	396	396	MTVSEGIARIQAFRKQVPLVEKNENITFFNLSFQPPMNSIVANTINEYVDWGLYNPNPKPLWQQKAEETRELVAKYLNASSSDSIAFTRDTTEGLNLFQRSMHFQPGDNVVLLDGEHPNHGFGWISLQEAGLEVRLIPSKDIYYADASTFEPYVDEKTKAIGISSVMFHSGQLNNVKDICNKFRPENIHVLVDMTQQVGLSSIDVQELNVSACAFACHKGLSCPTGLGVLYVAPDVLPQLKNVPPIVGAGAIENLDANLLVNLNPIYFSTARRFEHLNKSLITTLCLNNYLSFLMDIGFENIEQYLRELGKSLVDELSKLGVTIIGSKDPKKRSTHSYVAKILNPEWDAFLKNEGVYASQYRDGIRLSLGLYNNAADISRLANTIKKGVLNKIPFN	0.2018
				Cysteine desulfurase3	12	387	376	AFRKQVPLVEKNENITFFNLSFQPPMNSIVANTINEYVDWGLYNPNPKPLWQQKAEETRELVAKYLNASSSDSIAFTRDTTEGLNLFQRSMHFQPGDNVVLLDGEHPNHGFGWISLQEAGLEVRLIPSKDIYYADASTFEPYVDEKTKAIGISSVMFHSGQLNNVKDICNKFRPENIHVLVDMTQQVGLSSIDVQELNVSACAFACHKGLSCPTGLGVLYVAPDVLPQLKNVPPIVGAGAIENLDANLLVNLNPIYFSTARRFEHLNKSLITTLCLNNYLSFLMDIGFENIEQYLRELGKSLVDELSKLGVTIIGSKDPKKRSTHSYVAKILNPEWDAFLKNEGVYASQYRDGIRLSLGLYNNAADISRLANTIKK	0.1961
				Catalytic residue	219	219	1	K
1 http://www.ncbi.nlm.nih.gov/cdd/
2 % identity calculated by comparison to corresponding sequence in M. smegmatis EgtE using the Clustal-Omega algorithm (http://www.ebi.ac.uk/Tools/msa/clustalo/) with default parameters
3 % identity to cysteine desulfurase domain in SPAC11D3.10: 58%
