# Supplementary material for: Genetic and Metabolomic Dissection of the Ergothioneine and Selenoneine Biosynthetic Pathway in the Fission Yeast, S. pombe, and Construction of an Overproduction System
Source: PLoS One. 2014 May 14;9(5):e97774. doi: 10.1371/journal.pone.0097774 (PMC4020840; doi:10.1371/journal.pone.0097774)
Supplement: Table S3 — Results of all LC-MS measurements of the intermediates in the EGT biosynthetic pathway. (XLSX) [file pone.0097774.s014.xlsx]

## Sheet: LC-MS measurements results
Supplemental Table S3. Results of all LC-MS measurements of the intermediates in the EGT biosynthesis pathway.
Results of Figure 1E (screening of Ms EgtE homologs in S. pombe)
			Normalized peak area
m/z	RT (min)	Name	WT	∆nfs1	∆SPBC660.12c	∆SPAC11D3.10	∆SPCC777.03c
156.077	13.8279	Histidine	2.32695	1.61929	1.07035	1.64043	1.88841
198.124	11.273	Trimethyl-histidine (hercynine)	1.70062	1.96807	2.04952	2.09273	3.86361
333.122	13.7653	Hercynylcysteine sulfoxide	0.945614	0.924542	25.0331	1.25365	2.81255
230.095	13.9759	Ergothioneine	10.176	9.50778	2.60435	10.1686	13.3844
Results of Figure 2A and 2B (∆egt1 and ∆egt2 in EMM2-N)
			Normalized peak area
m/z	RT (min)	Name	WT	∆egt1	∆egt2
156.077	12.2719	Histidine	4.20205	5.71871	3.12925
198.124	10.2337	Trimethyl-histidine (hercynine)	4.65389	0.0263455	5.36126
333.122	12.3674	Hercynylcysteine sulfoxide	2.15717	0	25.9363
230.096	12.4785	Ergothioneine	13.1254	0.0414822	3.85604
Results of Figure 2C (Egt1 overexpression strains)			Normalized peak area
			-Thiamine				+Thiamine
m/z	RT (min)	Name	WT	P81nmt1-egt1	P41nmt1-egt1	P3nmt1-egt1	WT	P81nmt1-egt1	P41nmt1-egt1	P3nmt1-egt1
156.076	11.8935	Histidine	7.81084	5.25665	6.24085	4.02778	4.09459	5.97144	4.90076	9.77238
198.123	9.81952	Trimethyl-histidine (hercynine)	0.512836	3.06672	3.67605	21.5236	0.218559	0.261484	1.4308	6.95102
333.121	11.5242	Hercynylcysteine sulfoxide	0.0483547	2.79651	15.1257	392.118	0.105404	0.0833358	0.24679	5.10551
230.095	12.1574	Ergothioneine	0.0432906	5.18409	21.5097	120.754	0.0268927	0.0773255	1.21523	8.76342
Results of Figure 2D (long-term quiescence)
			Normalized peak area (EMM2-N)
m/z	RT (min)	Name	0 d #1	0 d #2	0 d #3	1 d #1	1 d #2	1 d #3	7 d #1	7 d #2	7 d #3	14 d #1	14 d #2	14 d #3	20 d #1	20 d #2	20 d #3
156.077	12.7688	Histidine	4.93906	5.28907	5.00304	0.216369	0.140611	0.160929	0.478374	0.449543	0.49836	0.525794	0.457026	0.433713	0.35408	0.436785	0.35396
198.124	10.0699	Trimethyl-histidine (hercynine)	7.02165	6.75985	6.34024	3.32673	2.10016	2.28934	2.45893	2.11935	3.70268	3.12713	3.6674	2.30403	3.2314	2.68307	1.99377
333.123	11.9841	Hercynylcysteine sulfoxide	0.0460338	0	0.0114772	0.779383	0.693157	0.738975	3.14469	3.31013	6.03073	24.7143	22.6225	17.5199	23.902	20.3153	16.8067
230.096	12.273	Ergothioneine	0.0864061	0.13127	0.0860812	2.79596	1.45675	2.22187	7.06838	7.90189	10.0412	13.0777	10.002	13.8669	13.0529	10.8213	14.0673
			Normalized peak area (EMM2-LG)
m/z	RT (min)	Name	0 d #1	0 d #2	0 d #3	1 d #1	1 d #2	1 d #3	7 d #1	7 d #2	7 d #3	14 d #1	14 d #2	14 d #3	20 d #1	20 d #2	20 d #3
156.077	12.7688	Histidine	4.93906	5.28907	5.00304	9.26014	15.9168	11.3139	4.26922	5.61707	5.95568	1.3761	3.91466	4.33074	3.67923	4.11797	3.34659
198.124	10.0699	Trimethyl-histidine (hercynine)	7.02165	6.75985	6.34024	98.5875	89.8726	107.356	50.0602	50.191	62.3662	47.2401	26.8422	44.8224	21.4792	15.6284	22.7954
333.123	11.9841	Hercynylcysteine sulfoxide	0.0460338	0	0.0114772	4.85588	6.09965	7.46359	1.37812	1.48231	2.20849	0.735099	0.704675	1.78399	0.371875	0.372391	0.348196
230.096	12.273	Ergothioneine	0.0864061	0.13127	0.0860812	6.22106	5.35653	8.68343	4.42631	4.13883	6.43114	3.98268	4.22381	5.02773	3.75285	3.93465	4.87531
Results of Figure 3B and 3C (cultivation in EMM2+Se and EMM2-N+Se)
			Normalized peak area
m/z	RT (min)	Name	WT EMM2+Se	WT EMM2-N+Se	∆egt1 EMM2+Se	∆egt1 EMM2-N+Se	∆egt2 EMM2+Se	∆egt2 EMM2-N+Se	P3nmt1-egt1 EMM2+Se
156.076	12.1466	Histidine	11.7051	2.06771	13.5762	2.50878	11.4692	2.41827	6.57243
198.123	10.0974	Trimethyl-histidine (hercynine)	8.98992	2.75033	0.0110972	0.00382206	7.93561	2.8937	70.3286
333.122	11.8527	Hercynylcysteine sulfoxide	0.12718	0.795912	0	0	8.81266	29.6023	194.843
230.095	12.3832	Ergothioneine	0.389557	6.90773	0	0	0.0655888	2.47156	104.698
365.071	12.7284	Hercynylselenocysteine	0	0	0.00431224	0	0.0314284	0	3.13709
278.039	12.6276	Selenoneine	0.0082486	0.0569147	0	0	0	0.0709736	18.8951
Results of Figure 3D (∆egt1 mutant in EMM2+Se with EGT supplementation)
			Normalized peak area
m/z	RT (min)	Name	WT EMM2+Se	WT EMM2+Se +1 mM EGT	∆egt1 EMM2+Se	∆egt1 EMM2+Se +1 mM EGT
156.076	13.1035	Histidine	5.51841	4.43279	4.93683	3.74134
198.123	10.8932	Trimethyl-histidine (hercynine)	0.476949	2.99238	0.00459698	2.55856
333.122	11.6017	Hercynylcysteine sulfoxide	0.120745	0.178573	0	0
230.096	12.309	Ergothioneine	5.10956	435.969	1.10602	420.828
not detected		Hercynylselenocysteine	0	0	0	0
278.04	12.5453	Selenoneine	0.600223	0.374282	0	0
Results of Figure 3E (P3nmt1-egt1 ∆egt2 double mutant in EMM2+Se)
			Normalized peak area
m/z	RT (min)	Name	WT EMM2+Se	P3nmt1-egt1 EMM2+Se	∆egt2 EMM2+Se	P3nmt1-egt1 ∆egt2 EMM2+Se
156.076	12.1688	Histidine	9.87913	4.91664	10.0908	2.74519
198.123	10.1589	Trimethyl-histidine (hercynine)	10.974	67.9569	6.50913	66.0363
333.122	12.0019	Hercynylcysteine sulfoxide	0.12931	193.729	5.36896	688.497
230.095	12.4905	Ergothioneine	1.23987	138.496	0.186439	39.4593
365.072	12.8888	Hercynylselenocysteine	0.0117034	4.02428	0.0869385	24.695
278.04	12.6545	Selenoneine	0.18217	22.8087	0.0509375	15.4424
Results of Supplemental Figure S3 (multiple deletion mutants with ∆egt2)
			Normalized peak area
m/z	RT (min)	Name	WT	∆SPBC660.12c	∆SPBC660.12c ∆nfs1	∆SPBC660.12c ∆SPAC11D3.10	∆SPBC660.12c ∆SPCC777.03c	∆SPBC660.12c ∆SPAC11D3.10 ∆SPCC777.03c
156.077	12.2314	Histidine	4.20192	3.12916	3.41798	3.99779	2.9565	4.50563
198.124	10.1894	Trimethyl-histidine (hercynine)	4.65366	5.361	4.26761	6.80686	3.6065	4.57559
333.122	12.334	Hercynylcysteine sulfoxide	2.15703	25.9346	53.6988	43.1162	15.823	24.8528
230.096	12.4375	Ergothioneine	13.1244	3.85575	6.65918	6.73422	5.55287	5.76371
