# Supplementary material for: Genetic and Metabolomic Dissection of the Ergothioneine and Selenoneine Biosynthetic Pathway in the Fission Yeast, S. pombe, and Construction of an Overproduction System
Source: PLoS One. 2014 May 14;9(5):e97774. doi: 10.1371/journal.pone.0097774 (PMC4020840; doi:10.1371/journal.pone.0097774)
Supplement: Table S6 — Sequences of oligonucleotide primers used for PCR amplifications. (XLSX) [file pone.0097774.s017.xlsx]

## Sheet: Primers
Supplemental Table S6. Sequences of oligonucleotide primers used for PCR amplifications.
Strain	Genotype	Plasmid template	Primer set	Sequence (5'-3')
TP1770	h- ∆egt1::kanMX6	pFA6a-kanMX6	Forward module	CAGAATCCCTGTTACCCGGCTAGGTTGTAG
				TTAATTAACCCGGGGATCCGACAGCGTCTCAATGCTTATGCTTGCTTTTT
			Reverse module	CATTACTACGACGTTTGGCTGCTACTTTGT
				GTTTAAACGAGCTCGAATTCTTTAGCATACATACTACAATAGCATCGTCA
			Check primers	TATTCACTGTCCTAAAAGTTTACAAAA
				CGTCTGTGAGGGGAGCGTTT
TP1771	h- ∆egt2::kanMX6	pFA6a-kanMX6	Forward module	ACCTTCAGTAAAACCTTGACAACGAGAGAT
				TTAATTAACCCGGGGATCCGACAGTGAATTTCGGAACTCCCAATTTGTAG
			Reverse module	TAAAATATGATTTGTGATTATTCCTGGCT
				GTTTAAACGAGCTCGAATTCTAACTATGCTTCACAATGCATCCTCTGACT
			Check primers	AGTTCTGTTGCTTACATATTAAAGTTC
				CGTCTGTGAGGGGAGCGTTT
TP1857	h- egt1::P81nmt1-egt1+	pFA6a-kanMX6-P81nmt1	Forward module	TAATGTTTCTTTTCAAGTGTATGCGATGTA
				CCGCCATCCAGTTTAAACGAGCTCGAATTCAATGGATAGTAGTATGTGTTTAGAGAGTTA
			Reverse module	GACACCTTAACATGCTGATAATTGGTAGTT
				TCTGACTTATAGTCGCTTTGTTAAATCATGACAGAAATAGAAAACATTGGCGCATTAGAA
			Check primers	TATTCACTGTCCTAAAAGTTTACAAAA
				TGATTTTGATGACGAGCGTAAT
TP1855	h- egt1::P41nmt1-egt1+	pFA6a-kanMX6-P41nmt1	Forward module	TAATGTTTCTTTTCAAGTGTATGCGATGTA
				CCGCCATCCAGTTTAAACGAGCTCGAATTCAATGGATAGTAGTATGTGTTTAGAGAGTTA
			Reverse module	GACACCTTAACATGCTGATAATTGGTAGTT
				TCTGACTTATAGTCGCTTTGTTAAATCATGACAGAAATAGAAAACATTGGCGCATTAGAA
			Check primers	TATTCACTGTCCTAAAAGTTTACAAAA
				TGATTTTGATGACGAGCGTAAT
TP1803	h- egt1::P3nmt1-egt1+	pFA6a-kanMX6-P3nmt1	Forward module	TAATGTTTCTTTTCAAGTGTATGCGATGTA
				CCGCCATCCAGTTTAAACGAGCTCGAATTCAATGGATAGTAGTATGTGTTTAGAGAGTTA
			Reverse module	GACACCTTAACATGCTGATAATTGGTAGTT
				TCTGACTTATAGTCGCTTTGTTAAATCATGACAGAAATAGAAAACATTGGCGCATTAGAA
			Check primers	TATTCACTGTCCTAAAAGTTTACAAAA
				TGATTTTGATGACGAGCGTAAT
